# Supplementary material for: Two words as one: A multi-naming investigation of the age-of-acquisition effect in compound-word processing
Source: Mem Cognit. 2019 Nov 21;48(4):511–25. doi: 10.3758/s13421-019-00986-6 (PMC7242258; doi:10.3758/s13421-019-00986-6)
Supplement: Supplementary file 1 — (XLSX 49.9 kb) [file 13421_2019_986_MOESM1_ESM.xlsx]

## Sheet: Sheet1
				Materials for experiment 1 and 2
Item	Compound word	Clength	WLogFrequency	Familiarity	British_familarity	British_imageability	WLogAoA	Wimage	Transparency	WLMD	FLEN	LogFFreq	FFam	LogFAoA	FImage	bilabial	labiodental	dental	labiovelar	postalvelolar	alveolar	palatal	palatal.alveolar	glottal	velar	voiced	SLEN	LogSFreq	SFam	LogSAoA	SImage
1	airspace	8	3.12	4.21	5.07	2.93	0.726999	3.9	5.54	4.86	3	5.22	6.08	0.447158	4	-1	-1	-1	-1	-1	-1	-1	-1	-1	-1	1	5	5.29	5.76	0.531479	4.5
2	awestruck	9	2.37	5.93	5.13	3.13	0.792392	3.05	5	3.27	3	3.78	1	0.653213	2.3	-1	-1	-1	-1	-1	-1	-1	-1	-1	-1	1	6	4.43	4.79	0.623249	3.8
3	backlog	7	3.28	3.57	4.27	2.67	0.81068	1.95	2.91	4.8	4	6.25	5.87	0.422452	5	1	-1	-1	-1	-1	-1	-1	-1	-1	-1	1	3	4.09	1	0.477121	6.3
4	bagpipe	7	2.51	6.64	6.1	6.57	0.643453	6.52	4.46	5.93	3	4.89	6.34	0.439333	6.4	1	-1	-1	-1	-1	-1	-1	-1	-1	-1	1	4	4.26	4.61	0.579784	6.3
5	bankroll	8	2.43	4.86	3.8	2.5	0.819544	3.38	3.53	3.86	4	5.28	5.73	0.547928	6.1	1	-1	-1	-1	-1	-1	-1	-1	-1	-1	1	4	4.86	5.25	0.491362	4.5
6	beefsteak	9	2.04	5.5	5.47	5.77	0.742987	5.9	5.8	5.36	4	4.19	5.51	0.528274	6.5	1	-1	-1	-1	-1	-1	-1	-1	-1	-1	1	5	4.05	5.58	0.531479	6.5
7	beehive	7	3.09	6.86	6.43	6.6	0.477121	6.43	5.6	5.87	3	4.45	5.54	0.386945	6.9	1	-1	-1	-1	-1	-1	-1	-1	-1	-1	1	4	3.5	3.86	0.612784	5.6
8	beetroot	8	3.91	4.14	6.13	6.57	0.797037	3.38	5.36	4.73	4	3.12	1	0.640978	4.8	1	-1	-1	-1	-1	-1	-1	-1	-1	-1	1	4	4.13	4.57	0.568202	6
9	bellhop	7	1.7	5.64	3.87	3.6	0.726999	3.81	2.5	4.07	4	4.54	4.95	0.449093	6.6	1	-1	-1	-1	-1	-1	-1	-1	-1	-1	1	3	4.31	4.32	0.39794	5
10	bittersweet	11	3	6.64	6.07	2.5	0.69897	3.62	4.93	4.6	6	4.19	5.3	0.674861	4.1	1	-1	-1	-1	-1	-1	-1	-1	-1	-1	1	5	4.98	5.7	0.447158	4
11	bodyguard	9	3.23	6.93	6.43	6.33	0.6163	6.1	5.64	7.27	4	5.18	6.1	0.537819	6.1	1	-1	-1	-1	-1	-1	-1	-1	-1	-1	1	5	4.33	4.97	0.612784	5.8
12	bottleneck	10	2.65	5.21	5.77	5.4	0.787697	5.05	4.6	4.93	6	4.65	5.91	0.459392	6.7	1	-1	-1	-1	-1	-1	-1	-1	-1	-1	1	4	4.65	5.51	0.39794	6.5
13	boyfriend	9	4.37	7	6.7	5.7	0.556303	4.9	5.73	4.4	3	5.28	6.06	0.322219	6.2	1	-1	-1	-1	-1	-1	-1	-1	-1	-1	1	6	5.29	6.03	0.39794	5.6
14	briefcase	9	3.14	6.93	6.47	6.43	0.564271	6.14	3.93	7.07	5	4.26	5.23	0.653213	2.5	1	-1	-1	-1	-1	-1	-1	-1	-1	-1	1	4	5.43	5.53	0.556303	4.5
15	bulletproof	11	2.78	6.79	6.43	5.33	0.681241	4.14	5.53	4.73	6	4.08	4.43	0.630428	7	1	-1	-1	-1	-1	-1	-1	-1	-1	-1	1	5	4.34	5.46	0.643453	3.1
16	bumpkin	7	2.25	3.71	2.87	2.13	0.778151	2.81	1.6	6.17	4	3.96	4.95	0.50515	4.9	1	-1	-1	-1	-1	-1	-1	-1	-1	-1	1	3	3.54	1	0.70757	3.6
17	businesslike	12	2.57	5.57	5.73	3.57	0.721536	4.62	5	2.33	8	5.47	5.63	0.669317	5.3	1	-1	-1	-1	-1	-1	-1	-1	-1	-1	1	4	6.53	6.1	0.414973	2.7
18	busybody	8	2.72	4.36	6.03	3.4	0.669007	3.33	4	3.2	4	5	6.21	0.518514	4.7	1	-1	-1	-1	-1	-1	-1	-1	-1	-1	1	4	5.18	6.1	0.544068	6.1
19	calfskin	8	1.81	3.86	3.7	3.4	0.753328	3.48	5.17	5.67	4	3.94	4.54	0.568202	6.5	-1	-1	-1	-1	-1	-1	-1	-1	-1	1	-1	4	4.75	6.07	0.447158	6.3
20	campground	10	0.696	6.79	5.17	5	0.572097	6.19	5.57	3.8	4	4.57	5.41	0.50515	6.4	-1	-1	-1	-1	-1	-1	-1	-1	-1	1	-1	6	5.19	5.74	0.447158	5.9
21	carefree	8	2.97	6.79	6.43	3.53	0.675167	2.95	5.6	5.8	4	5.34	5.63	0.50515	3.1	-1	-1	-1	-1	-1	-1	-1	-1	-1	1	-1	4	5.25	6.07	0.531479	3
22	carryall	8	0.696	3.71	2.87	2.4	0.797037	2.62	4.62	4	5	4.95	5.86	0.550228	4.7	-1	-1	-1	-1	-1	-1	-1	-1	-1	1	-1	3	6.63	5.82	0.39794	1.9
23	cartwheel	9	2.79	6.86	6.43	6.47	0.457377	6.62	3.07	7.2	4	3.77	4.54	0.531479	6	-1	-1	-1	-1	-1	-1	-1	-1	-1	1	-1	5	4.51	5.3	0.477121	6.5
24	castoff	7	0.696	5	3.93	2.4	0.732394	2.19	4.33	4.93	4	4.58	4.95	0.623249	4.4	-1	-1	-1	-1	-1	-1	-1	-1	-1	1	-1	3	6.08	6.08	0.39794	2.6
25	chamberlain	11	3.47	3.43	5.17	4.03	0.80618	2.29	2.89	3.56	7	4.39	1	0.696356	5	-1	-1	-1	-1	-1	-1	-1	1	-1	-1	1	4	2.95	3.42	0.724276	2.4
26	cheapskate	10	2.55	5.86	6.17	3.57	0.721536	2.67	2	2	5	4.65	6.31	0.579784	3.1	-1	-1	-1	-1	-1	-1	-1	1	-1	-1	1	5	3.61	5.34	0.518514	5.9
27	cheekbone	9	2.5	6.29	6.67	6.43	0.6163	6.19	6.67	5.27	5	3.93	5.33	0.462398	6.4	-1	-1	-1	-1	-1	-1	-1	1	-1	-1	1	4	4.51	5.25	0.491362	6.4
28	chestnut	8	3.44	6.21	6.07	5.9	0.594761	5.14	2.33	8	5	4.48	5.09	0.531479	6.1	-1	-1	-1	-1	-1	-1	-1	1	-1	-1	1	3	3.99	1	0.447158	6.2
29	chickenpox	10	2.58	6.93	6.3	6.2	0.403692	6.43	2.43	7.93	7	4.82	5.44	0.431364	6.6	-1	-1	-1	-1	-1	-1	-1	1	-1	-1	1	3	2.99	1	0.672098	2.7
30	choirboy	8	2.56	5.57	5.6	5.67	0.710399	5	5.93	5.13	5	4.24	5.26	0.663701	5.5	-1	-1	-1	-1	-1	-1	-1	-1	-1	1	-1	3	5.28	6.06	0.322219	6.2
31	clambake	8	1.84	4.57	2.07	1.77	0.737723	4	5.4	5.25	4	3.35	4.86	0.568202	6	-1	-1	-1	-1	-1	-1	-1	-1	-1	1	-1	4	4.22	5.17	0.50515	5.1
32	claptrap	8	2.44	1.57	1.8	1.3	0.845098	1.43	2.36	6.5	4	3.92	1	0.414973	5.6	-1	-1	-1	-1	-1	-1	-1	-1	-1	1	-1	4	4.22	4.86	0.531479	4.4
33	classroom	9	3.89	7	6.93	6.83	0.39211	6.1	5.8	5.4	5	5.01	1	0.491362	5.6	-1	-1	-1	-1	-1	-1	-1	-1	-1	1	-1	4	5.6	6.27	0.414973	5.6
34	cleanup	7	2.06	6.5	6.17	4	0.380211	4.52	3.86	1.47	5	4.97	6.1	0.477121	4.5	-1	-1	-1	-1	-1	-1	-1	-1	-1	1	-1	2	6.53	6.08	0.322219	3.8
35	cliffhanger	11	2.67	6.5	6.27	4.2	0.675167	3.67	4	6.4	5	4.37	4.79	0.591065	6.3	-1	-1	-1	-1	-1	-1	-1	-1	-1	1	-1	6	3.13	1	0.618048	6.3
36	cloverleaf	10	1.77	5.36	5.67	5.8	0.630089	5.62	5.79	6.14	6	3.23	4.86	0.608526	6.7	-1	-1	-1	-1	-1	-1	-1	-1	-1	1	-1	4	4.29	5.4	0.462398	6.8
37	coachman	8	2.44	5	4.23	3.67	0.710399	4.19	4.58	4.73	5	4.51	5.13	0.531479	6	-1	-1	-1	-1	-1	-1	-1	-1	-1	1	-1	3	5.86	6.23	0.361728	6.2
38	cobweb	6	2.53	6.71	6.73	6.73	0.436693	6.19	3.13	7.87	3	3.22	1	0.612784	5.4	-1	-1	-1	-1	-1	-1	-1	-1	-1	1	-1	3	4.17	4.57	0.518514	6
39	coffeepot	9	1.47	6.86	6.37	6.47	0.531479	6.62	6.29	4.47	6	4.65	6.25	0.592177	6.7	-1	-1	-1	-1	-1	-1	-1	-1	-1	1	-1	3	4.76	5.77	0.50515	6.2
40	commonwealth	12	4.12	5.29	5.37	2.73	0.797037	2.24	3.9	4.6	6	4.82	5.95	0.658011	3.5	-1	-1	-1	-1	-1	-1	-1	-1	-1	1	-1	6	4.33	5.1	0.653213	4.3
41	corkscrew	9	3.15	6	6.33	6.2	0.726999	5.9	5	4.8	4	3.74	4.58	0.633468	6.2	-1	-1	-1	-1	-1	-1	-1	-1	-1	1	-1	5	4.06	5.2	0.60206	6
42	crossword	9	3.2	6.93	6.47	6.47	0.669007	6.43	4.57	6.6	5	4.94	5.77	0.518514	6.3	-1	-1	-1	-1	-1	-1	-1	-1	-1	1	-1	4	5.29	1	0.447158	3.7
43	crybaby	7	1.81	6.64	6.3	5.57	0.436693	5.19	5.33	5.27	3	4.56	5.66	0.342423	5.3	-1	-1	-1	-1	-1	-1	-1	-1	-1	1	-1	4	5.29	5.97	0.41162	6.9
44	cupboard	8	4.27	6.64	6.93	6.83	0.50515	6.05	3	5.13	3	5.09	5.95	0.361728	6.7	-1	-1	-1	-1	-1	-1	-1	-1	-1	-1	-1	5	5.1	5.29	0.556303	5.8
45	daresay	7	2.56	3.64	4.37	2.2	0.792392	1.38	4.18	4.79	4	4.4	5.14	0.556303	2.5	-1	-1	-1	-1	-1	1	-1	-1	-1	-1	1	3	6.13	1	0.39794	2.8
46	dimwit	6	2.44	5.43	5.33	2.87	0.69897	2.57	5.67	3.53	3	3.5	4.95	0.633468	3.8	-1	-1	-1	-1	-1	1	-1	-1	-1	-1	1	3	3.67	1	0.716003	2.6
47	dockyard	8	3	4.43	4.5	3.83	0.704722	4.67	5.23	2.8	4	3.95	4.83	0.568202	6.1	-1	-1	-1	-1	-1	1	-1	-1	-1	-1	1	4	4.33	5.22	0.491362	6.2
48	dovetail	8	2.28	3.64	3.6	3.23	0.748188	3.57	3.33	5.91	4	3.46	4.15	0.556303	6.5	-1	-1	-1	-1	-1	1	-1	-1	-1	-1	1	4	4.45	4.76	0.477121	6.5
49	drawbridge	10	2.76	6.36	5.43	5.9	0.623249	4.9	4.15	8.13	4	4.87	5.84	0.414973	5	-1	-1	-1	-1	-1	1	-1	-1	-1	-1	1	6	4.71	5.61	0.50515	6.7
50	drugstore	9	2.28	6.86	6.43	6.37	0.662758	5.76	6.2	5.07	4	4.5	5.46	0.633468	5.6	-1	-1	-1	-1	-1	1	-1	-1	-1	-1	1	5	4.63	5.62	0.50515	5.8
51	elsewhere	9	4.47	6.5	6.27	2.23	0.656418	1.57	4.6	3.53	4	5.5	5.65	0.568202	1.7	-1	-1	-1	-1	-1	-1	-1	-1	-1	-1	1	5	6.13	6.08	0.491362	1.9
52	eyelash	7	2.79	6.93	6.8	6.87	0.477121	6.43	5.07	4.33	3	5.13	6.11	0.342423	6.7	-1	-1	-1	-1	-1	-1	-1	-1	-1	-1	1	4	3.18	1	0.69897	3.6
53	faceless	8	2.77	5.93	5.27	3.4	0.704722	5.05	3.86	3.13	4	5.44	6.12	0.39794	6.4	-1	1	-1	-1	-1	-1	-1	-1	-1	-1	-1	4	5.31	5.41	0.518514	2.7
54	fallout	7	3.05	5.57	5.47	3.5	0.742987	2.52	3.36	3.93	4	5.01	5.72	0.447158	4.8	-1	1	-1	-1	-1	-1	-1	-1	-1	-1	-1	3	6.48	6.08	0.414973	2.2
55	fanfare	7	3.23	5.43	3.63	2.77	0.753328	2.71	3.87	5.14	3	4.71	5.2	0.462398	6	-1	1	-1	-1	-1	-1	-1	-1	-1	-1	-1	4	3.98	5.13	0.70757	2.5
56	filmstrip	9	0.696	5.29	4.97	4.6	0.753328	5.43	5.64	3.77	4	5.26	6.14	0.556303	6	-1	1	-1	-1	-1	-1	-1	-1	-1	-1	-1	5	4.13	5.05	0.653213	4.8
57	firefly	7	2.73	6.93	5.97	5.8	0.50515	6.19	4.2	7	4	5.18	5.8	0.462398	6.5	-1	1	-1	-1	-1	-1	-1	-1	-1	-1	-1	3	4.9	5.37	0.431364	5.9
58	firsthand	9	2.55	6.64	5.53	2.7	0.716003	1.33	3.47	3.29	5	6.17	5.9	0.414973	4.1	-1	1	-1	-1	-1	-1	-1	-1	-1	-1	-1	4	5.44	6.01	0.342423	6.4
59	flapjack	8	2.55	5	6.77	6.63	0.656418	4.57	1.79	4.77	4	3.79	4.89	0.556303	4	-1	1	-1	-1	-1	-1	-1	-1	-1	-1	-1	4	5.02	4.72	0.591065	4
60	folklore	8	3.29	5.86	3.7	2.1	0.687232	2.71	3.87	5	4	4.24	4.6	0.643453	4.4	-1	1	-1	-1	-1	-1	-1	-1	-1	-1	-1	4	2.38	1	0.799341	2.2
61	foolhardy	9	2.71	3.36	2.77	1.6	0.797037	1.86	2.85	3.38	4	4.36	5.31	0.60206	3.7	-1	1	-1	-1	-1	-1	-1	-1	-1	-1	-1	5	3.99	4.42	0.751279	3.6
62	foothold	8	3.1	5.21	4.27	3.2	0.753328	3.71	4.8	5.15	4	4.92	5.83	0.322219	6.7	-1	1	-1	-1	-1	-1	-1	-1	-1	-1	-1	4	5.32	5.96	0.477121	4
63	fortnight	9	3.85	5.79	6.4	3.2	0.787697	2.14	2.55	7.13	4	3.94	4.18	0.556303	6	-1	1	-1	-1	-1	-1	-1	-1	-1	-1	-1	5	5.65	6.36	0.361728	5.8
64	framework	9	3.86	6.21	5.8	3.87	0.726999	3.57	3.43	2.73	5	4.76	4.94	0.612784	6	-1	1	-1	-1	-1	-1	-1	-1	-1	-1	-1	4	5.99	6.03	0.50515	3.9
65	freshwater	10	3.29	6.86	6.27	5.87	0.477121	4.57	6	6.33	5	4.89	5.95	0.568202	3.2	-1	1	-1	-1	-1	-1	-1	-1	-1	-1	-1	5	5.53	6.41	0.389166	6.7
66	friendship	10	4.05	6.93	6.9	4.6	0.31527	3.43	2.8	1.47	6	5.29	6.03	0.39794	5.6	-1	1	-1	-1	-1	-1	-1	-1	-1	-1	-1	4	4.77	5.53	0.447158	6.8
67	fruitcake	9	2.65	6.43	6.47	6.33	0.579784	5.81	5.13	6.27	5	4.73	5.9	0.431364	6.3	-1	1	-1	-1	-1	-1	-1	-1	-1	-1	-1	4	4.81	5.94	0.414973	6.8
68	gangplank	9	2.2	2.29	1.73	1.8	0.753328	3.05	2.83	7.36	4	4.39	5.15	0.643453	5.5	-1	-1	-1	-1	-1	-1	-1	-1	-1	1	1	5	3.65	4.83	0.672098	4.9
69	gingerbread	11	3.23	6.71	6.67	6.73	0.50515	5.76	5.2	5.87	6	4.3	4.55	0.669317	6.2	-1	-1	-1	-1	-1	-1	-1	-1	-1	1	1	5	4.69	6.36	0.39794	6.2
70	goalpost	8	2.19	6.29	5.87	6.23	0.522879	6.52	5.71	5.33	4	4.97	5.54	0.544068	4	-1	-1	-1	-1	-1	-1	-1	-1	-1	1	1	4	4.87	6.06	0.591065	5.4
71	goatherd	8	2.32	4.29	4.13	4.77	0.704722	4.43	5.17	5.47	4	4.12	4.43	0.414973	6.9	-1	-1	-1	-1	-1	-1	-1	-1	-1	1	1	4	4.03	4.36	0.612784	5.6
72	grapefruit	10	3.16	6.93	6.37	6.27	0.514105	6.48	3.33	7.73	5	3.54	5.32	0.431364	6.7	-1	-1	-1	-1	-1	-1	-1	-1	-1	1	1	5	4.73	5.9	0.431364	6.3
73	greasepaint	11	1.84	3.93	3.33	3.03	0.801632	3.48	4.18	5.07	6	3.68	5.1	0.579784	5.7	-1	-1	-1	-1	-1	-1	-1	-1	-1	1	1	5	4.7	5.51	0.491362	6.3
74	guardrail	9	1.39	6.07	4.2	3.7	0.636822	5	5	6.07	5	4.33	4.97	0.612784	5.8	-1	-1	-1	-1	-1	-1	-1	-1	-1	1	1	4	4.4	5.3	0.556303	5.6
75	hailstorm	9	2.02	6	6.3	6.23	0.636822	5.43	6.53	5.6	4	3.67	4.4	0.690196	4.3	-1	-1	-1	-1	-1	-1	-1	-1	1	-1	-1	5	4.46	5.25	0.50515	6.2
76	hallway	7	3.93	7	6.8	6.7	0.39211	6.52	4.87	2.73	4	4.83	5.92	0.531479	5.9	-1	-1	-1	-1	-1	-1	-1	-1	1	-1	-1	3	6.12	5.67	0.491362	2.3
77	hamstring	9	3.1	6.93	5.97	5	0.737723	5.29	2.27	5.86	3	4.35	5.36	0.462398	6.7	-1	-1	-1	-1	-1	-1	-1	-1	1	-1	-1	6	4.25	4.99	0.50515	6.2
78	handbag	7	3.73	6.57	6.83	6.97	0.556303	6.38	5.47	6.8	4	5.44	6.01	0.342423	6.4	-1	-1	-1	-1	-1	-1	-1	-1	1	-1	-1	3	4.89	6.34	0.447158	6.4
79	handlebar	9	2.31	6.43	6.4	6.5	0.514105	6.33	5.93	4.87	6	4.59	5.46	0.595496	5.2	-1	-1	-1	-1	-1	-1	-1	-1	1	-1	-1	3	4.75	5.92	0.568202	6.1
80	hatpin	6	2.23	2.57	3.13	2.97	0.792392	2.62	4.71	6.1	3	4.76	5.8	0.380211	6.7	-1	-1	-1	-1	-1	-1	-1	-1	1	-1	-1	3	4.26	5.24	0.518514	6
81	headrest	8	2.17	6.64	5.97	5.93	0.60206	4.81	5.4	4.93	4	5.61	6.11	0.361728	6.8	-1	-1	-1	-1	-1	-1	-1	-1	1	-1	-1	4	5.28	5.9	0.531479	3.8
82	heatstroke	10	1.87	6.43	6.27	4.2	0.753328	3.62	5.6	4.87	4	4.76	5.8	0.491362	3.9	-1	-1	-1	-1	-1	-1	-1	-1	1	-1	-1	6	4.19	4.78	0.623249	4.5
83	hedgehog	8	3.72	6.5	6.63	6.73	0.579784	5.76	2.4	5.87	5	3.96	4.87	0.690196	5.8	-1	-1	-1	-1	-1	-1	-1	-1	1	-1	-1	3	3.47	5.28	0.518514	6.6
84	heirloom	8	3.27	5.36	4.67	3.37	0.675167	3.57	3.29	3.4	4	4.23	4.12	0.740363	3.6	-1	-1	-1	-1	-1	-1	-1	-1	-1	-1	1	4	3.27	1	0.740363	3.3
85	hellfire	8	2.8	4.21	5.33	3.43	0.763428	3.38	4.14	6.14	4	4.89	5.64	0.544068	5.3	-1	-1	-1	-1	-1	-1	-1	-1	1	-1	-1	4	5.18	5.8	0.462398	6.5
86	henceforth	10	2.5	5.5	4.83	1.97	0.792392	1.38	3.08	5.4	5	3.95	1	0.748188	2.1	-1	-1	-1	-1	-1	-1	-1	-1	1	-1	-1	5	4.18	4.36	0.60206	3.2
87	hideaway	8	2.87	5.36	6.03	3.9	0.636822	2.67	5.87	4	4	4.66	5.15	0.431364	3.7	-1	-1	-1	-1	-1	-1	-1	-1	1	-1	-1	4	5.84	6.42	0.561101	2.6
88	hitchhike	9	2.14	6.64	6.23	5.37	0.737723	5.14	2.93	4.27	5	3.47	1	0.69897	3.7	-1	-1	-1	-1	-1	-1	-1	-1	1	-1	-1	4	3.6	1	0.579784	5.6
89	hitherto	8	2.71	3.79	2.2	1.2	0.819544	1.1	2.6	4.85	6	2.82	1	0.758155	2.8	-1	-1	-1	-1	-1	-1	-1	-1	1	-1	-1	2	7.42	6.13	0.342423	1.4
90	hogwash	7	2.02	4.21	2.7	1.67	0.748188	1.81	2	4.69	3	3.47	5.28	0.518514	6.6	-1	-1	-1	-1	-1	-1	-1	-1	1	-1	-1	4	4.54	6.32	0.414973	5.1
91	hoodwink	8	2.14	4.79	3.53	2.17	0.787697	2.19	1.6	4.62	4	3.95	5.41	0.556303	6.2	-1	-1	-1	-1	-1	-1	-1	-1	1	-1	-1	4	3.46	5.21	0.556303	5.4
92	hopscotch	9	2.5	6.14	6.17	5.87	0.425969	5.9	2.5	1.67	3	4.31	4.32	0.39794	5	-1	-1	-1	-1	-1	-1	-1	-1	1	-1	-1	6	3.75	1	0.716003	5.2
93	humankind	9	2.92	6.79	6.5	4.63	0.669007	3.81	5	3.2	5	3.49	5.96	0.564666	6.4	-1	-1	-1	-1	-1	-1	-1	-1	1	-1	-1	4	5.6	5.75	0.477121	2.7
94	humdrum	7	2.57	3.71	2.8	1.73	0.778151	1.67	2.5	4.25	3	5.06	1	0.568202	3.8	-1	-1	-1	-1	-1	-1	-1	-1	1	-1	-1	4	4.33	5.06	0.491362	6.4
95	jailbreak	9	2.17	6.43	5.4	3.97	0.704722	4.52	4.36	5	4	4.36	4.73	0.531479	6.6	-1	-1	-1	-1	-1	-1	-1	1	-1	-1	1	5	5.23	5.29	0.518514	4.5
96	jigsaw	6	3.68	6.36	6.77	6.8	0.514105	5.71	1.93	5.14	3	3.13	1	0.681241	3.5	-1	-1	-1	-1	-1	-1	-1	1	-1	-1	1	3	5.4	5.52	0.447158	3.9
97	joyride	7	2.11	6.36	5.57	4.23	0.763428	3.52	4.73	6.13	3	4.53	5.45	0.50515	3.7	-1	-1	-1	-1	-1	-1	-1	1	-1	-1	1	4	4.78	5.62	0.477121	4.6
98	keepsake	8	2.57	6.21	5.7	3.37	0.716003	2.9	3.46	2.93	4	5.72	5.84	0.477121	2.8	-1	-1	-1	-1	-1	-1	-1	-1	-1	1	-1	4	4.49	1	0.70757	2.3
99	killjoy	7	2.54	5.64	5.93	3.03	0.768391	2.05	5	4.43	4	4.91	5.36	0.544068	4.8	-1	-1	-1	-1	-1	-1	-1	-1	-1	1	-1	3	4.53	5.45	0.50515	3.7
100	kneecap	7	2.67	7	6.7	6.7	0.486667	5.81	5.4	4.6	4	4.26	5.99	0.380211	6.4	-1	-1	-1	1	-1	-1	-1	-1	-1	-1	-1	3	4.42	1	0.462398	6.2
101	knighthood	10	3.26	5.57	5.6	4.53	0.681241	3.86	4.47	3.07	6	4.19	4.13	0.60206	6.4	-1	-1	-1	1	-1	-1	-1	-1	-1	-1	-1	4	3.95	5.41	0.556303	6.2
102	lampshade	9	2.71	6.71	6.43	6.67	0.556303	6.05	6.13	5.53	4	4.09	5.78	0.491362	6.6	-1	-1	-1	-1	-1	1	-1	-1	-1	-1	1	5	3.98	5.09	0.591065	4.3
103	leapfrog	8	2.72	6.07	6.13	5.9	0.50515	6	4.93	4.27	4	4.12	5.39	0.544068	4.9	-1	-1	-1	-1	-1	1	-1	-1	-1	-1	1	4	4.05	5.07	0.380211	6.7
104	lengthwise	10	1.84	5.71	5.23	3.53	0.737723	3.14	3.07	1.8	6	4.45	5.91	0.612784	3.7	-1	-1	-1	-1	-1	1	-1	-1	-1	-1	1	4	4.53	5.02	0.591065	2.9
105	livestock	9	3.75	6.57	5.93	5.9	0.716003	5.95	4.27	4.47	4	5.5	6.08	0.50515	3.5	-1	-1	-1	-1	-1	1	-1	-1	-1	-1	1	5	4.65	4.79	0.322219	3.8
106	loathsome	9	2.5	5.71	4.97	2.9	0.778151	1.76	3.47	1.87	5	2.69	1	0.740363	2	-1	-1	-1	-1	-1	1	-1	-1	-1	-1	1	4	6.27	5.78	0.690196	2
107	loincloth	9	1.95	5.21	2.67	2.17	0.704722	5.29	5.47	6	4	3.47	1	0.748188	2.5	-1	-1	-1	-1	-1	1	-1	-1	-1	-1	1	5	4.01	5.29	0.414973	6
108	loophole	8	3.14	6.71	6.4	3.47	0.748188	2.81	4.14	6.87	4	3.82	4.57	0.591065	2.5	-1	-1	-1	-1	-1	1	-1	-1	-1	-1	1	4	4.76	5.45	0.518514	5.8
109	maidservant	11	1.7	5.36	4.23	4.2	0.721536	4.43	5.29	4.67	4	3.77	1	0.591065	6.1	1	-1	-1	-1	-1	-1	-1	-1	-1	-1	1	7	4.02	4.37	0.462398	6.1
110	makeshift	9	3.3	6.07	5.57	2.93	0.758407	2.67	2.8	4.2	4	6.14	6.18	0.462398	2.8	1	-1	-1	-1	-1	-1	-1	-1	-1	-1	1	5	4.44	4.97	0.672098	3.6
111	marketplace	11	3.37	6.86	6.2	6.07	0.514105	6.48	5.79	3.2	6	5.22	5.18	0.636488	6.3	1	-1	-1	-1	-1	-1	-1	-1	-1	-1	1	5	5.78	6.12	0.681241	3.7
112	mealtime	8	2.24	6.71	6.7	5.43	0.467361	4.43	5.93	4.07	4	4.53	6.03	0.462398	6	1	-1	-1	-1	-1	-1	-1	-1	-1	-1	1	4	6.35	6.04	0.491362	4.2
113	meanwhile	9	4.48	6.21	6.43	2.3	0.656418	1.43	2.71	7.07	4	5.71	5.39	0.50515	2.8	1	-1	-1	-1	-1	-1	-1	-1	-1	-1	1	5	5.45	5.43	0.477121	2
114	meatball	8	2.76	7	6.7	6.87	0.31527	6.86	6.29	4.71	4	4.8	5.94	0.491362	6.3	1	-1	-1	-1	-1	-1	-1	-1	-1	-1	1	4	5.33	5.75	0.568202	6.6
115	milestone	9	3.33	6.5	6.07	3.07	0.704722	3.05	2.21	3.36	4	4.62	5.68	0.591065	4.7	1	-1	-1	-1	-1	-1	-1	-1	-1	-1	1	5	4.84	5.13	0.342423	6.6
116	molehill	8	2.35	4.21	5.1	4.77	0.721536	3.1	4.73	6.46	4	3.73	4.84	0.60206	6	1	-1	-1	-1	-1	-1	-1	-1	-1	-1	1	4	4.71	5.85	0.50515	6.3
117	motherland	10	2.63	6.07	5.67	3.67	0.742987	3.1	4.73	6.67	6	5.29	6.32	0.356026	6.8	1	-1	-1	-1	-1	-1	-1	-1	-1	-1	1	4	5.18	5.74	0.462398	6
118	muskrat	7	1.95	4.93	1.73	1.4	0.710399	3.62	2.8	7.53	4	2.8	1	0.740363	3.7	1	-1	-1	-1	-1	-1	-1	-1	-1	-1	1	3	4.23	5.48	0.491362	6.8
119	nickname	8	3.93	7	6.63	3.17	0.50515	3.24	3.36	8.67	4	5.03	1	0.69897	2.3	-1	-1	-1	1	-1	-1	-1	-1	-1	-1	1	4	5.61	5.73	0.447158	4.2
120	nursemaid	9	2.2	4.21	4.67	4.6	0.726999	4.33	4.87	4.4	5	4.5	5.09	0.531479	6.4	-1	-1	-1	1	-1	-1	-1	-1	-1	-1	1	4	3.77	1	0.39794	6.1
121	oneself	7	2.92	6.71	6.23	4.57	0.649984	2.9	6.13	6.53	3	6.56	6.13	0.230449	4.9	-1	-1	-1	-1	-1	-1	-1	-1	-1	-1	1	4	4.83	6.04	0.591065	4.3
122	outbid	6	2.62	6	5.5	3.17	0.732394	2.67	3.79	6.73	3	6.48	6.08	0.414973	2.2	-1	-1	-1	-1	-1	-1	-1	-1	-1	-1	1	3	5.14	4.73	0.50515	3.4
123	oxcart	6	0.696	2.36	1.67	1.67	0.748188	3.52	4.85	6.46	2	3.39	3.64	0.556303	6.3	-1	-1	-1	-1	-1	-1	-1	-1	-1	-1	1	4	3.77	4.54	0.662758	6
124	paintbrush	10	3.17	6.93	6.67	6.8	0.31527	6.67	6.33	5.73	5	4.7	5.51	0.491362	6.3	1	-1	-1	-1	-1	-1	-1	-1	-1	-1	-1	5	4.29	5.79	0.531479	6.2
125	pawnshop	8	1.95	5.64	5.6	5	0.763428	5.29	5.54	7.07	4	3.27	4.77	0.724276	5	1	-1	-1	-1	-1	-1	-1	-1	-1	-1	-1	4	5.05	6.15	0.462398	5.5
126	peppermint	10	2.91	6.93	6.4	5.33	0.447158	5.52	3.53	7.53	6	4.38	5.54	0.537819	6.5	1	-1	-1	-1	-1	-1	-1	-1	-1	-1	-1	4	4.15	5.35	0.568202	5.4
127	piecemeal	9	2.71	2.79	2.5	1.93	0.80618	2.76	2.93	4.58	5	5.27	5.11	0.477121	3.8	1	-1	-1	-1	-1	-1	-1	-1	-1	-1	-1	4	4.53	6.03	0.462398	6
128	pitchfork	9	2.55	6.71	6.33	6.37	0.643453	6	4.21	7	5	4.2	4.68	0.579784	4.9	1	-1	-1	-1	-1	-1	-1	-1	-1	-1	-1	4	3.97	5.84	0.39794	6.6
129	pitfall	7	2.08	5.14	5.13	2.9	0.787697	2.33	4.27	5.07	3	4.6	4.93	0.556303	5.2	1	-1	-1	-1	-1	-1	-1	-1	-1	-1	-1	4	5.01	5.72	0.447158	4.8
130	plywood	7	2.85	6.07	5.07	4.97	0.69314	5.33	4.75	7.93	3	2.91	1	0.78533	2	1	-1	-1	-1	-1	-1	-1	-1	-1	-1	-1	4	4.78	5.74	0.50515	6.5
131	pocketknife	11	1.17	6.5	6.23	6.6	0.609239	6.43	6.14	6.67	6	4.63	5.9	0.510545	6	1	-1	-1	-1	-1	-1	-1	-1	-1	-1	-1	5	4.49	6.1	0.477121	6.8
132	popcorn	7	3.68	7	6.67	6.87	0.367977	6.86	5.79	6.6	3	4.95	1	0.431364	6.1	1	-1	-1	-1	-1	-1	-1	-1	-1	-1	-1	4	3.94	4.69	0.447158	6.8
133	poppycock	9	2.33	2.79	2.6	1.5	0.81068	1.71	1.6	4.08	5	3.98	1	0.719331	5.1	1	-1	-1	-1	-1	-1	-1	-1	-1	-1	-1	4	3.98	4.84	0.716003	5.1
134	primrose	8	3.14	3.79	4.5	3.23	0.819544	3.57	2	7.93	4	2.73	3.66	0.763428	2.1	1	-1	-1	-1	-1	-1	-1	-1	-1	-1	-1	4	4.64	5.56	0.477121	6.7
135	prizefight	10	0.696	3.79	2.77	2.03	0.758407	3.52	4.86	5.71	5	4.81	5.1	0.462398	5.5	1	-1	-1	-1	-1	-1	-1	-1	-1	-1	-1	5	5.04	5.61	0.491362	4.8
136	purebred	8	1.7	6.36	4.83	3.07	0.681241	3.67	5.43	4.67	4	4.35	5.08	0.60206	3.7	1	-1	-1	-1	-1	-1	-1	-1	-1	-1	-1	4	3.9	4.23	0.732394	3.1
137	railroad	8	3.09	6.93	5.87	5.23	0.467361	6.62	5.87	4.36	4	4.4	5.3	0.556303	5.6	-1	-1	-1	1	-1	-1	-1	-1	-1	-1	1	4	5.28	6.04	0.447158	6.6
138	ransack	7	2	5.86	4.5	3.23	0.768391	3.14	1.86	6.38	3	4.73	1	0.477121	4.3	-1	-1	-1	1	-1	-1	-1	-1	-1	-1	1	4	4	4.71	0.579784	5.5
139	rattlesnake	11	2.94	6.79	6.1	6.57	0.556303	6.29	5.93	6.33	6	3.6	4.48	0.537819	6.1	-1	-1	-1	1	-1	-1	-1	-1	-1	-1	1	5	4.36	5.01	0.414973	6.5
140	rawhide	7	2.2	4.07	2.03	1.83	0.721536	4.19	4	6.25	3	4.32	5.09	0.579784	4.3	-1	-1	-1	1	-1	-1	-1	-1	-1	-1	1	4	4.66	5.15	0.431364	3.7
141	rooftop	7	3	6.79	6.63	6.67	0.50515	6.38	6.27	4.13	4	4.72	5.52	0.518514	6.4	-1	-1	-1	1	-1	-1	-1	-1	-1	-1	1	3	5.64	5.71	0.380211	4.8
142	saucepan	8	3.17	6.21	6.77	6.9	0.656418	6.19	5.57	7.13	5	4.79	5.22	0.531479	5.7	-1	-1	-1	-1	-1	1	-1	-1	-1	-1	-1	3	4.6	5.66	0.50515	6.3
143	scarecrow	9	3.35	6.79	6.2	6.77	0.403692	6.43	4.47	4.13	5	4.17	5.23	0.462398	3.8	-1	-1	-1	-1	-1	1	-1	-1	-1	-1	-1	4	3.65	4.9	0.544068	6.3
144	scatterbrain	12	1.7	5.79	5.07	3.13	0.763428	3.1	5.29	4.47	7	3.38	1	0.669317	5	-1	-1	-1	-1	-1	1	-1	-1	-1	-1	-1	5	4.84	5.8	0.544068	6.4
145	scoutmaster	11	1.9	4.86	3.37	3.27	0.704722	3.71	5.47	5.21	5	3.76	4.52	0.591065	5.3	-1	-1	-1	-1	-1	1	-1	-1	-1	-1	-1	6	4.76	4.95	0.651278	5
146	screenplay	10	3.06	6.29	5.33	4.03	0.768391	4.48	5.21	5.8	6	4.61	5.27	0.568202	6.2	-1	-1	-1	-1	-1	1	-1	-1	-1	-1	-1	4	5.69	5.86	0.361728	4.5
147	seafood	7	3.8	7	6.43	6.77	0.514105	6.38	6.14	4.93	3	5.2	5.37	0.477121	6.4	-1	-1	-1	-1	-1	1	-1	-1	-1	-1	-1	4	5.45	5.79	0.322219	6
148	shamrock	8	2.73	6.36	4.3	3.93	0.716003	5.76	2.25	5.31	4	3.45	1	0.740363	3	-1	-1	-1	-1	1	-1	-1	-1	-1	-1	-1	4	5.01	5.51	0.414973	6.4
149	shellfish	9	3.53	6.64	6.43	6.17	0.609239	5	5.79	5.73	5	4.39	4.73	0.491362	6	-1	-1	-1	-1	1	-1	-1	-1	-1	-1	-1	4	5.19	5.48	0.39794	6.8
150	shindig	7	2.36	5.43	4.97	3.23	0.801632	2.9	1.92	5.2	4	3.3	1	0.612784	5.2	-1	-1	-1	-1	1	-1	-1	-1	-1	-1	-1	3	4.44	1	0.431364	5.4
151	shotgun	7	3.49	6.57	6.43	6.17	0.662758	6.1	5.53	6.67	4	5.2	5.3	0.544068	4.9	-1	-1	-1	-1	1	-1	-1	-1	-1	-1	-1	3	4.6	5.19	0.531479	6.6
152	shutdown	8	2.68	6.36	6.27	4.23	0.623249	3.19	4.15	4.47	4	4.85	1	0.462398	3.9	-1	-1	-1	-1	1	-1	-1	-1	-1	-1	-1	4	6.09	5.46	0.380211	4
153	sickbed	7	2	5	5.37	4.33	0.704722	5.33	5.08	5.47	4	4.76	5.64	0.414973	2.2	-1	-1	-1	-1	-1	1	-1	-1	-1	-1	-1	3	5.12	6.36	0.30103	6.6
154	sightsee	8	1.7	6.21	5.8	4.37	0.6163	3.86	5.8	5.13	5	4.64	5.59	0.579784	3.2	-1	-1	-1	-1	-1	1	-1	-1	-1	-1	-1	3	6.34	6.25	0.361728	3
155	silkworm	8	2.08	6	4.97	4.53	0.669007	4.24	4.38	7.33	4	4	4.85	0.633468	5.9	-1	-1	-1	-1	-1	1	-1	-1	-1	-1	-1	4	3.84	4.98	0.431364	6.6
156	singsong	8	2.37	4.79	6.1	3.5	0.675167	2.95	4.77	5.2	4	4.94	5.73	0.447158	4.9	-1	-1	-1	-1	-1	1	-1	-1	-1	-1	-1	4	5.1	6.03	0.431364	4.3
157	skinhead	8	2.57	5	5.97	6	0.815135	4.71	4.69	5.27	4	4.75	6.07	0.447158	6.3	-1	-1	-1	-1	-1	1	-1	-1	-1	-1	-1	4	5.61	6.11	0.361728	6.8
158	slapstick	9	3.14	4.71	4.83	3.33	0.801632	3.24	2.91	3.53	4	4	5.21	0.518514	5	-1	-1	-1	-1	-1	1	-1	-1	-1	-1	-1	5	5.02	5.32	0.518514	5.9
159	sleepwalk	9	2.26	6.79	6.43	6.07	0.564271	5.14	6	5.53	5	4.94	6.1	0.361728	5.5	-1	-1	-1	-1	-1	1	-1	-1	-1	-1	-1	4	5.19	6.25	0.414973	5.2
160	slingshot	9	2.52	6.71	6.23	6.43	0.564271	6.05	5.13	4.93	5	3.34	1	0.653213	5	-1	-1	-1	-1	-1	1	-1	-1	-1	-1	-1	4	5.2	5.3	0.544068	4.9
161	slowpoke	8	1.3	6	4.1	3.23	0.556303	4.57	3.14	2.07	4	4.81	6.14	0.431364	3.4	-1	-1	-1	-1	-1	1	-1	-1	-1	-1	-1	4	3.57	1	0.518514	4.5
162	snakebite	9	2.06	5.93	5.8	5.4	0.522879	4.71	6.73	5.6	5	4.36	5.01	0.414973	6.5	-1	-1	-1	-1	-1	1	-1	-1	-1	-1	-1	4	4.45	5.93	0.447158	5.2
163	snapdragon	10	1.87	3	2.33	2.3	0.732394	3.81	2.25	5.21	4	4.12	5.13	0.518514	4.1	-1	-1	-1	-1	-1	1	-1	-1	-1	-1	-1	6	4.28	1	0.498311	6.7
164	soapbox	7	2.42	5.21	4.53	4.03	0.69897	4.43	4.5	5.87	4	4.1	5.94	0.414973	6.5	-1	-1	-1	-1	-1	1	-1	-1	-1	-1	-1	3	5.12	5.99	0.39794	6.7
165	songbird	8	2.75	6.29	5.33	4.17	0.636822	5.9	5.86	6.13	4	5.1	6.03	0.431364	4.3	-1	-1	-1	-1	-1	1	-1	-1	-1	-1	-1	4	4.85	5.92	0.361728	6.4
166	soundtrack	10	3.36	6.93	6.43	5.03	0.630089	3.76	4	4.4	5	5.16	5.97	0.50515	3.5	-1	-1	-1	-1	-1	1	-1	-1	-1	-1	-1	5	4.9	5.14	0.60206	5.1
167	sourdough	9	2.61	6.29	5.3	5.07	0.687232	4.9	5	5.8	4	3.97	4.99	0.518514	3.6	-1	-1	-1	-1	-1	1	-1	-1	-1	-1	-1	5	4.05	4.74	0.60206	5.9
168	soybean	7	1.54	6.71	5.07	3.87	0.69314	5.48	5.64	6.53	3	3.64	1	0.724276	3.9	-1	-1	-1	-1	-1	1	-1	-1	-1	-1	-1	4	4.06	5.49	0.447158	6.6
169	spellbound	10	2.68	4.93	5.33	2.9	0.742987	2.76	4.07	4.79	5	4.31	5.52	0.50515	2.9	-1	-1	-1	-1	-1	1	-1	-1	-1	-1	-1	5	4.34	4.76	0.662758	3.3
170	spendthrift	11	2.23	3	2.43	2.07	0.819544	2.05	4.55	6.42	5	5.13	1	0.568202	3	-1	-1	-1	-1	-1	1	-1	-1	-1	-1	-1	6	2.67	1	0.716003	3
171	spotlight	9	3.99	6.86	6.4	6.4	0.579784	6.38	5.33	6.33	4	5	5.6	0.491362	5.2	-1	-1	-1	-1	-1	1	-1	-1	-1	-1	-1	5	5.28	5.75	0.447158	5.3
172	spyglass	8	2.46	5.07	4.9	4.3	0.721536	4.57	4.36	5.36	3	4.15	1	0.556303	4.3	-1	-1	-1	-1	-1	1	-1	-1	-1	-1	-1	5	4.92	6.11	0.50515	6.5
173	stagecoach	10	2.69	5.36	4.57	3.7	0.748188	4.81	3.93	7.2	5	5.19	1	0.623249	6.1	-1	-1	-1	-1	-1	1	-1	-1	-1	-1	-1	5	4.51	5.13	0.531479	6
174	stairwell	9	2.93	6.57	6.67	6.47	0.539912	6.19	3.4	2.13	5	3.21	5.6	0.50515	6.1	-1	-1	-1	-1	-1	1	-1	-1	-1	-1	-1	4	6.43	5.5	0.477121	3.3
175	stalemate	9	3.27	6.07	4.93	2.8	0.753328	3.33	2.92	4.43	5	3.28	4.88	0.623249	3.3	-1	-1	-1	-1	-1	1	-1	-1	-1	-1	-1	4	5.1	6.4	0.612784	4.8
176	stateside	9	2.41	4.57	3.37	1.8	0.815135	3.19	4.14	4.69	5	5.23	5.6	0.544068	4.9	-1	-1	-1	-1	-1	1	-1	-1	-1	-1	-1	4	5.55	5.66	0.531479	3.8
177	steadfast	9	2.53	5.29	3.8	2.03	0.797037	1.81	2.71	4.29	5	3.42	1	0.763428	3	-1	-1	-1	-1	-1	1	-1	-1	-1	-1	-1	4	5.09	6	0.447158	3
178	stingray	8	2.6	6.43	5.87	6.37	0.556303	6.14	4.47	5.07	5	4.27	4.8	0.518514	5	-1	-1	-1	-1	-1	1	-1	-1	-1	-1	-1	3	4.56	4.8	0.591065	4.3
179	stomachache	11	1.65	6.93	6.4	4.13	0.286307	3.43	6.4	5.2	7	4.28	5.58	0.526339	6.6	-1	-1	-1	-1	-1	1	-1	-1	-1	-1	-1	4	3.35	5.75	0.623249	3.8
180	streamline	10	2.82	5.79	5.77	4.13	0.797037	2.95	3.93	5.21	6	4.13	4.95	0.544068	6.4	-1	-1	-1	-1	-1	1	-1	-1	-1	-1	-1	4	5.45	5.91	0.50515	5.5
181	striptease	10	2.35	6.29	6.13	5.6	0.823909	5.43	5.27	4.27	5	4.13	5.05	0.653213	4.8	-1	-1	-1	-1	-1	1	-1	-1	-1	-1	-1	5	3.57	1	0.556303	3.8
182	sunbeam	7	2.75	5.93	6.2	5.93	0.587337	5.67	5.93	4.67	3	5.01	6.35	0.342423	6.9	-1	-1	-1	-1	-1	1	-1	-1	-1	-1	-1	4	3.97	4.76	0.60206	4.6
183	superhuman	10	2.96	6.71	5.77	4.83	0.623249	4.24	5.93	4.87	5	4.79	5.72	0.553883	3.3	-1	-1	-1	-1	-1	1	-1	-1	-1	-1	-1	5	5.06	5.96	0.564666	6.4
184	swimsuit	8	2.72	6.86	6.8	6.87	0.355388	6.43	5.87	5	4	4.42	5.43	0.414973	5.6	-1	-1	-1	-1	-1	1	-1	-1	-1	-1	-1	4	4.59	5.43	0.60206	5.5
185	takeover	8	3.66	6.5	5.67	3.07	0.636822	2.43	4.87	4.47	4	6.08	5.55	0.447158	2.8	-1	-1	-1	-1	-1	1	-1	-1	-1	-1	-1	4	6.14	5.89	0.541579	3.4
186	taxicab	7	1.7	6.93	6.03	6.5	0.514105	6.71	5.4	4.08	4	4.3	1	0.627366	6.9	-1	-1	-1	-1	-1	1	-1	-1	-1	-1	-1	3	4.03	1	0.579784	6.7
187	telltale	8	2.56	5	5.83	3.27	0.726999	1.67	4.43	5.57	4	5.82	5.96	0.447158	2.5	-1	-1	-1	-1	-1	1	-1	-1	-1	-1	-1	4	4.27	4.91	0.544068	3.6
188	tenfold	7	2.59	5.64	4.03	1.83	0.748188	1.95	3.87	2.47	3	5.39	1	0.380211	6.3	-1	-1	-1	-1	-1	1	-1	-1	-1	-1	-1	4	4.04	5.55	0.531479	5.4
189	threadbare	10	2.47	3.5	4	3.37	0.768391	2.9	3.38	5.77	6	3.74	5.22	0.60206	6	-1	-1	1	-1	-1	-1	-1	-1	-1	-1	1	4	4.04	5.21	0.591065	3.9
190	throwback	9	2.75	6.21	6.3	3.33	0.748188	2.86	3.29	6.2	5	4.88	5.48	0.477121	4.3	-1	-1	1	-1	-1	-1	-1	-1	-1	-1	1	4	6.25	5.87	0.414973	5
191	tightrope	9	3.17	5.93	6.13	6.23	0.675167	5.81	4.46	6.53	5	4.73	5.86	0.531479	4.3	-1	-1	-1	-1	-1	1	-1	-1	-1	-1	-1	4	4.3	5.39	0.50515	6.6
192	tiptoe	6	3.11	7	6.57	5.8	0.329059	5.57	5.27	5.73	3	4.55	4.93	0.556303	4.2	-1	-1	-1	-1	-1	1	-1	-1	-1	-1	-1	3	4.08	5.78	0.361728	6.7
193	toadstool	9	2.39	3.5	5.1	5.17	0.737723	3.57	2.53	5.69	4	3.69	5.16	0.462398	6.8	-1	-1	-1	-1	-1	1	-1	-1	-1	-1	-1	5	3.71	5.31	0.568202	6.1
194	toenail	7	2.76	6.93	6.9	6.97	0.31527	6.81	6.64	4.93	3	4.08	5.78	0.361728	6.7	-1	-1	-1	-1	-1	1	-1	-1	-1	-1	-1	4	4.18	5.63	0.491362	6.6
195	tortoiseshell	13	3.37	5.79	5.93	5.67	0.656418	6.29	5.93	5.13	8	3.82	4.15	0.655138	6.4	-1	-1	-1	-1	-1	1	-1	-1	-1	-1	-1	5	4.39	4.73	0.491362	6
196	trademark	9	3.44	6.64	5.8	3.57	0.681241	3.62	3.67	6.27	5	4.83	5.37	0.579784	3	-1	-1	-1	-1	-1	1	-1	-1	-1	-1	-1	4	5.37	5.33	0.544068	4.6
197	treadmill	9	3.07	6.86	6.6	6.67	0.643453	6.57	3.2	3.8	5	3.6	5.04	0.732394	3.4	-1	-1	-1	-1	-1	1	-1	-1	-1	-1	-1	4	4.27	4.31	0.623249	5.3
198	tugboat	7	1.95	5.71	4.03	3.6	0.50515	5.71	4.67	7	3	3.51	1	0.518514	4.3	-1	-1	-1	-1	-1	1	-1	-1	-1	-1	-1	4	4.89	5.84	0.39794	6.7
199	tumbleweed	10	2.56	5.29	5.73	5.97	0.726999	5.33	4.69	6.87	6	4.5	4.9	0.592177	4.9	-1	-1	-1	-1	-1	1	-1	-1	-1	-1	-1	4	3.78	4.95	0.568202	6.5
200	turtledove	10	0.696	4.57	4.77	3.77	0.636822	4.86	3.07	7.69	6	3.64	5.09	0.454845	6.9	-1	-1	-1	-1	-1	1	-1	-1	-1	-1	-1	4	3.46	4.15	0.556303	6.5
201	uptown	6	3.08	5.57	5.43	3.1	0.704722	4	4.36	5.93	2	6.53	6.08	0.322219	3.8	-1	-1	-1	-1	-1	-1	-1	-1	-1	-1	1	4	5.24	5.89	0.518514	5.9
202	uttermost	9	1.7	5.07	5.07	2.07	0.768391	1.19	3.36	6	5	3.71	4.8	0.70927	4.3	-1	-1	-1	-1	-1	-1	-1	-1	-1	-1	1	4	5.86	5.6	0.477121	2.3
203	viewpoint	9	3.16	6.07	6.2	3.63	0.732394	2.81	4.93	3.53	4	5.16	5.23	0.612784	3.2	-1	1	-1	-1	-1	-1	-1	-1	-1	-1	1	5	5.6	5.38	0.447158	5.2
204	waistcoat	9	3.23	4.71	6.37	6.67	0.742987	4.71	4.27	7.21	5	3.71	5.4	0.591065	6	-1	-1	-1	1	-1	-1	-1	-1	-1	-1	-1	4	4.41	6.1	0.431364	6.7
205	wallflower	10	2.5	5.5	4.77	3.67	0.801632	3.62	3	4.47	4	5.05	5.96	0.477121	6.2	-1	-1	-1	1	-1	-1	-1	-1	-1	-1	-1	6	4.5	5.66	0.459392	6.5
206	wanderlust	10	2.28	4	4.1	2.37	0.832509	2.14	4.23	4.75	6	3.87	5.39	0.691081	4	-1	-1	-1	1	-1	-1	-1	-1	-1	-1	-1	4	3.38	5.02	0.748188	3.8
207	wastebasket	11	1.3	6.93	5.1	5.7	0.496007	6.05	6.27	5.2	5	4.72	5.77	0.568202	3.8	-1	-1	-1	1	-1	-1	-1	-1	-1	-1	-1	6	4.16	4.85	0.557507	6.6
208	watermelon	10	3.13	7	6.67	6.87	0.329059	6.95	4.36	8.33	5	5.53	6.41	0.389166	6.7	-1	-1	-1	1	-1	-1	-1	-1	-1	-1	-1	5	3.49	1	0.582063	6.6
209	wedlock	7	2.67	5.21	5.3	2.7	0.792392	2.43	2.82	4.47	3	3.16	1	0.633468	4.5	-1	-1	-1	1	-1	-1	-1	-1	-1	-1	-1	4	4.42	5.88	0.531479	5.6
210	weekday	7	2.8	7	6.77	3.5	0.447158	3.52	6.36	5.27	4	5.66	5.77	0.531479	3.8	-1	-1	-1	1	-1	-1	-1	-1	-1	-1	-1	3	5.99	5.95	0.39794	4.8
211	werewolf	8	3.35	6.64	6.47	6.63	0.564271	6.38	2.79	8.27	4	6.35	5.93	0.477121	1.5	-1	-1	-1	1	-1	-1	-1	-1	-1	-1	-1	4	4.17	5.37	0.462398	6.7
212	whatnot	7	3.1	5.93	5.53	1.63	0.726999	1.05	2.6	3.5	4	6.78	6.08	0.361728	1.4	-1	-1	-1	1	-1	-1	-1	-1	-1	-1	-1	3	6.72	5.65	0.414973	2
213	whenever	8	4.43	7	6.47	2.03	0.609239	1.43	4	3.93	4	6.34	6.09	0.462398	1.7	-1	-1	-1	1	-1	-1	-1	-1	-1	-1	-1	4	5.67	6.42	0.526339	1.8
214	whirlpool	9	2.91	6.29	5.43	5.47	0.6163	5.76	5.53	5.33	5	3.14	4.23	0.60206	4.4	-1	-1	-1	1	-1	-1	-1	-1	-1	-1	-1	4	4.54	5.41	0.431364	6.7
215	wholesale	9	3.56	5.5	5.3	2.8	0.778151	2.24	3.47	6.07	5	5.54	5.92	0.518514	2.9	-1	-1	-1	-1	-1	-1	-1	-1	1	-1	-1	4	4.89	5.72	0.612784	3.8
216	widespread	10	4	6.79	6.2	3.6	0.69897	2.24	5.4	4.67	4	4.73	5.69	0.568202	2.2	-1	-1	-1	1	-1	-1	-1	-1	-1	-1	-1	6	4.62	5.68	0.591065	4
217	willpower	9	2.86	6.57	6.4	2.9	0.753328	2.14	5.33	4.6	4	6.55	5.84	0.447158	2.6	-1	-1	-1	1	-1	-1	-1	-1	-1	-1	-1	5	5.29	5.56	0.582063	4.2
218	windowsill	10	3.02	6.79	6.8	6.8	0.486667	6.05	4.86	3.87	6	4.84	6.21	0.485721	6.8	-1	-1	-1	1	-1	-1	-1	-1	-1	-1	-1	4	3	1	0.748188	2.9
219	wingspan	8	3.05	6.71	5.73	4.83	0.656418	4.76	5.47	4.33	4	4.46	4.85	0.491362	1.9	-1	-1	-1	1	-1	-1	-1	-1	-1	-1	-1	4	3.59	4.49	0.681241	2.9
220	wintergreen	11	2.06	4.86	2.23	2.07	0.687232	3.05	2.6	6.08	6	4.83	6.15	0.489958	6.5	-1	-1	-1	1	-1	-1	-1	-1	-1	-1	-1	5	5.22	5.83	0.342423	6.2
221	wiretap	7	1.6	4.93	3.5	2.9	0.81068	2.86	4.21	4.73	4	4.29	3.97	0.556303	6	-1	-1	-1	1	-1	-1	-1	-1	-1	-1	-1	3	4.33	5.67	0.462398	4.2
222	wisecrack	9	1.7	4.86	3.5	2.23	0.758407	2.29	3.21	3.87	4	4.53	4.53	0.591065	2.9	-1	-1	-1	1	-1	-1	-1	-1	-1	-1	-1	5	4.53	1	0.531479	4.9
223	witchcraft	10	3.14	6.79	6.43	5.23	0.531479	4.38	5	3.67	5	4.06	3.37	0.477121	6.6	-1	-1	-1	1	-1	-1	-1	-1	-1	-1	-1	5	4.06	4.68	0.568202	4.5
224	worldwide	9	4.04	6.93	6.5	3.87	0.643453	3.48	4.93	3.07	5	5.88	5.87	0.477121	6.5	-1	-1	-1	1	-1	-1	-1	-1	-1	-1	-1	4	4.73	5.69	0.568202	4.1
225	wristwatch	10	2.86	6.64	6.3	6.63	0.477121	6.76	6.27	6.33	5	3.84	3.8	0.50515	6.4	-1	-1	-1	1	-1	-1	-1	-1	-1	-1	1	5	5.3	5.76	0.50515	5.9
226	yearbook	8	2.19	6.64	6.73	6.63	0.594761	6.57	5.38	5.93	4	5.92	5.37	0.531479	3.9	-1	-1	-1	-1	-1	-1	1	-1	-1	-1	1	4	5.21	6.43	0.447158	6.3
